# Supplementary material for: Genome-Wide Identification, Expression Analysis under Abiotic Stress and Co-Expression Analysis of MATE Gene Family in Torreya grandis
Source: Int J Mol Sci. 2024 Mar 29;25(7):3859. doi: 10.3390/ijms25073859 (PMC11012001; doi:10.3390/ijms25073859)
Supplement: Supplementary file 1 [file ijms-25-03859-s001.zip › Table S1.xlsx]

## Sheet: Sheet1
Table S1. Primers used in this study.
Application	Primer name	Primer sequence 5‘→3’
qRT-PCR	TgMATE1-qPCR-F	TGGTGGAACTCTTGGCATTCT
	TgMATE1-qPCR-R	GCGGGAGATTGCATAGGTGA
	TgMATE2-qPCR-F	TTTTCCTGGCTGTGGTCCTT
	TgMATE2-qPCR-R	AAAGCCCCAAAGTGGAGACA
	TgMATE3-qPCR-F	GGTATGGAATGGAGGCTCGG
	TgMATE3-qPCR-R	GCTGCCAAAGTCAGGCAAAA
	TgMATE4-qPCR-F	GCTGTCGGAACCCACTTACA
	TgMATE4-qPCR-R	AGCAAGCTCTACCGACCCTA
	TgMATE49-qPCR-F	GTGGGCAACCCATACAGTGA
	TgMATE49-qPCR-R	GCAGTGTCCACCAAAGATGC
	TgMATE86-qPCR-F	GCATCACAGCGATACCTTGC
	TgMATE86-qPCR-R	ACGGGAAACAGCAGAGCATT
	TgMATE87-qPCR-F	AGCCTATTATTGCTGGCGCA
	TgMATE87-qPCR-R	TAGGGCAACCCCAGATACCA
	TgActin-qPCR-F	TGGCATCTCTCAGCACATTCCA
	TgActin-qPCR-R	TGCCAACATCTCAAGCAAGCAC
Daul-luciferase reporter experiment	TgMATE2-PRO-LUC-F	gggccccccctcgaggtcgacTGAATATTTAGTGTTTATGATATTGTTTGTCT
	TgMATE2-PRO-LUC-R	caggaattcgatatcaagcttCACTGAAATTTTGGATTCATGCA
	evm.TU.PTG000304L.6-62SK-R	cgctctagaactagtggatccATGGAGTTCAAGAGGAATAATGTTTCT
	evm.TU.PTG000304L.6-62SK-R	gccccccctcgaggtcgacTTAATTGCTCCCGGAAGACAA
	evm.TU.PTG009519L.1-62SK-F	cgctctagaactagtggatccATGACAGTTATGCCACCACTCATG
	evm.TU.PTG009519L.1-62SK-R	gccccccctcgaggtcgacCTAATTGAATGGATTGACATCCATTT
	evm.TU.PTG001908L.6-62SK-F	cgctctagaactagtggatccATGAATCCCCGCGAGCTT
	evm.TU.PTG001908L.6-62SK-R	gccccccctcgaggtcgacTTAAGGTCTGGATTCTGCAGCG
	evm.TU.PTG016833L.4-62SK-F	cgctctagaactagtggatccATGCAGGACAATATGGCTTGTG
	evm.TU.PTG016833L.4-62SK-R	gccccccctcgaggtcgacTTATAGGATTTGGGGCCAGTATTC
