# Supplementary material for: Genome-Wide Identification, Expression Analysis under Abiotic Stress and Co-Expression Analysis of MATE Gene Family in Torreya grandis
Source: Int J Mol Sci. 2024 Mar 29;25(7):3859. doi: 10.3390/ijms25073859 (PMC11012001; doi:10.3390/ijms25073859)
Supplement: Supplementary file 1 [file ijms-25-03859-s001.zip › Table S2.xlsx]

## Sheet: Sheet1
Table S2 The physiological and biochemical features of TgMATEs
Name	Gene ID	Location	CDS (bp)	Amino Acids (aa)	MV (Da)	pI	Subcellular localization
TgMATE1	TG1g01995	chr1:1175445904-1175551671	762	253	27024.3	5.32	CytoPlasma membranem
TgMATE2	TG1g01996	chr1:1175689496-1175758995	819	272	29225.9	9.51	Plasma membrane
TgMATE3	TG1g02037	chr1:1211649950-1211731551	921	306	33148.8	9.46	Plasma membrane
TgMATE4	TG1g02039	chr1:1212440543-1212459204	1785	594	63933.3	8.71	Plasma membrane
TgMATE5	TG1g02562	chr1:1480669979-1480672927	1587	528	57464.7	8.58	Plasma membrane
TgMATE6	TG1g02564	chr1:1481889082-1481893488	1533	510	55457.3	8.31	Plasma membrane
TgMATE7	TG1g02850	chr1:1575788684-1575794257	1590	529	57400.5	5.38	Plasma membrane
TgMATE8	TG1g02852	chr1:1576316587-1576323182	2268	755	83346.6	7.77	Plasma membrane
TgMATE9	TG1g03241	chr1:1681724127-1681727693	1563	520	56642	9.21	Plasma membrane
TgMATE10	TG1g03736	chr1:1789237321-1789242143	1470	489	53740.4	5.68	Plasma membrane
TgMATE11	TG1g03737	chr1:1789380029-1789389691	1515	504	55433.4	6.45	Plasma membrane
TgMATE12	TG1g03738	chr1:1789590573-1789595675	1515	504	55401.2	6.1	Plasma membrane
TgMATE13	TG2g00553	chr2:89774508-89774898	303	100	11168.6	7.95	CytoPlasma membranem
TgMATE14	TG2g01195	chr2:204404481-204406794	576	191	21263.1	6.09	Vacuole
TgMATE15	TG2g02372	chr2:1002183769-1002186465	1647	548	60442.2	6.42	Plasma membrane
TgMATE16	TG3g02009	chr3:1145450114-1145452045	1800	599	65608.2	7.97	Plasma membrane
TgMATE17	TG4g00129	chr4:43203641-43205420	1629	542	58906.4	8.71	Plasma membrane
TgMATE18	TG4g00130	chr4:43289637-43296299	1464	487	53944	8.97	Plasma membrane
TgMATE19	TG4g00131	chr4:43605958-43607705	1578	525	56995.7	7.79	Plasma membrane
TgMATE20	TG4g00132	chr4:44758049-44759810	1629	542	59130.9	8.37	Plasma membrane
TgMATE21	TG4g00133	chr4:45333886-45335527	1494	497	53719.7	7.35	Plasma membrane
TgMATE22	TG4g00137	chr4:47135933-47137643	1596	531	57623.1	5.84	Plasma membrane
TgMATE23	TG4g00138	chr4:47861122-47862504	1185	394	43520.5	9.32	Plasma membrane
TgMATE24	TG4g03478	chr4:1659425614-1659443781	1383	460	50197.2	8.59	Plasma membrane
TgMATE25	TG5g00263	chr5:68129104-68314286	1398	465	50735.5	8.57	Plasma membrane
TgMATE26	TG5g01736	chr5:592293929-592296143	1581	526	57117.6	8.26	Vacuole
TgMATE27	TG5g01888	chr5:689671912-689681141	1581	526	57017.8	6.56	Plasma membrane
TgMATE28	TG5g02067	chr5:875062315-875179596	1098	365	40520.4	8.34	Plasma membrane
TgMATE29	TG5g02226	chr5:1215608615-1215642564	810	269	29871.7	8.72	Plasma membrane
TgMATE30	TG5g02227	chr5:1215697256-1215846737	663	220	23604	8.72	Vacuole
TgMATE31	TG5g02797	chr5:1533634957-1533679779	1128	375	40922.6	5.5	Plasma membrane
TgMATE32	TG5g02839	chr5:1547863617-1547878811	1428	475	52171.9	7.44	Plasma membrane
TgMATE33	TG5g02842	chr5:1549812940-1549821311	1461	486	53627.5	6.98	Plasma membrane
TgMATE34	TG5g02844	chr5:1550807344-1550814897	693	230	25488.9	6.06	Glogi apparatus
TgMATE35	TG5g02845	chr5:1550814940-1550816161	621	206	22740.3	9.26	Plasma membrane
TgMATE36	TG5g02846	chr5:1551607323-1551622952	1470	489	53893.8	5.68	Plasma membrane
TgMATE37	TG5g02847	chr5:1552919272-1552930733	1470	489	53946.9	5.89	Plasma membrane
TgMATE38	TG5g02852	chr5:1555753826-1555754051	228	75	8253.67	6.74	Chloroplast
TgMATE39	TG5g02873	chr5:1562686595-1562720169	1458	485	53338	6.45	Plasma membrane
TgMATE40	TG5g02877	chr5:1563874556-1563884538	444	147	16555.5	9.1	Plasma membrane
TgMATE41	TG5g02878	chr5:1563888688-1563889529	492	163	17557	9.21	Vacuole
TgMATE42	TG5g02880	chr5:1564484961-1564536035	1206	401	44291.3	6.11	Plasma membrane
TgMATE43	TG5g02882	chr5:1565236561-1565241461	1188	395	43746.1	8	Plasma membrane
TgMATE44	TG6g01890	chr6:529307993-529309054	549	182	19736.5	9.18	Vacuole
TgMATE45	TG6g01891	chr6:529486359-529486597	240	79	8742.56	10.42	Mitochondrion
TgMATE46	TG6g01892	chr6:529533701-529534690	501	166	18357.9	8.85	Vacuole
TgMATE47	TG6g03787	chr6:1113923180-1113928127	1872	623	68396.7	9.12	Plasma membrane
TgMATE48	TG6g04601	chr6:1315726639-1315777283	1407	468	51143.8	8.94	Plasma membrane
TgMATE49	TG6g05445	chr6:1500071922-1500210834	1701	566	60876.3	9.51	Chloroplast
TgMATE50	TG6g06204	chr6:1844126373-1844130049	1572	523	56812.9	7.76	Plasma membrane
TgMATE51	TG6g06205	chr6:1844730276-1844731670	1395	464	50110.5	8.52	Vacuole
TgMATE52	TG7g00342	chr7:77850956-77851864	405	134	14804.8	6.81	Plasma membrane
TgMATE53	TG7g03985	chr7:1366815708-1366981509	1743	580	62256	8.19	Plasma membrane
TgMATE54	TG8g00757	chr8:260814842-260819764	1515	504	55498.6	6.32	Plasma membrane
TgMATE55	TG8g00758	chr8:261325835-261330777	1515	504	55498.6	6.32	Plasma membrane
TgMATE56	TG8g00761	chr8:265729836-265736502	1545	514	55984.9	5.68	Plasma membrane
TgMATE57	TG8g00762	chr8:266140119-266146777	1539	512	55728.6	5.67	Plasma membrane
TgMATE58	TG8g00765	chr8:266937816-266955534	675	224	24355.8	8.84	Chloroplast
TgMATE59	TG8g00769	chr8:267187833-267196115	1356	451	49919.3	7.52	Plasma membrane
TgMATE60	TG9g03179	chr9:1401840925-1401845337	366	121	12841.4	4.74	Nucleus
TgMATE61	TG10g00323	chr10:124135221-124180984	1191	396	43258.5	6.09	Plasma membrane
TgMATE62	TG10g00325	chr10:124531662-124532583	486	161	17449.8	7.72	Vacuole
TgMATE63	TG10g00327	chr10:124738809-124750055	564	187	20117.9	6.95	Extracell
TgMATE64	TG10g00675	chr10:266283159-266313627	1710	569	61943.5	7.85	Plasma membrane
TgMATE65	TG10g01356	chr10:460441394-460443093	1614	537	58816.3	6.8	Plasma membrane
TgMATE66	TG10g01358	chr10:460629567-460629823	258	85	9351.24	9.02	Chloroplast
TgMATE67	TG10g01360	chr10:461029141-461030791	1569	522	57209.5	6.96	Plasma membrane
TgMATE68	TG10g01362	chr10:462081872-462083335	1080	359	39364.2	6.83	Plasma membrane
TgMATE69	TG10g01363	chr10:462182636-462184037	1068	355	39093.2	6	Plasma membrane
TgMATE70	TG10g01365	chr10:462638351-462640873	594	197	22077.4	4.75	Vacuole
TgMATE71	TG10g03391	chr10:1586531749-1586658178	801	266	28492.1	8.74	Plasma membrane
TgMATE72	TG10g03392	chr10:1586716167-1586836253	918	305	33569.5	8.77	Chloroplast
TgMATE73	TG10g03396	chr10:1587752950-1587885356	1479	492	53540.7	7.94	Plasma membrane
TgMATE74	TG10g04158	chr10:1777098987-1777101224	1302	433	48154	8.49	Plasma membrane
TgMATE75	TG10g04166	chr10:1779580805-1779583179	1455	484	52993.6	8.51	Plasma membrane
TgMATE76	TG10g04169	chr10:1779788811-1779791165	1455	484	53162	8.99	Plasma membrane
TgMATE77	TG10g04170	chr10:1780171555-1780174162	1044	347	38296.1	9.07	Plasma membrane
TgMATE78	TG11g00765	chr11:325445212-325451928	1479	492	53553.5	8.83	Plasma membrane
TgMATE79	TG11g00767	chr11:325606325-325613455	1554	517	55970	5.46	Plasma membrane
TgMATE80	TG11g00768	chr11:325646037-325658169	933	310	34284.7	8.96	Vacuole
TgMATE81	TG11g00770	chr11:325945430-325948620	1356	451	48856.8	5.56	Plasma membrane
TgMATE82	TG11g00771	chr11:326215723-326218925	1473	490	53417.3	4.95	Plasma membrane
TgMATE83	TG11g00772	chr11:326247065-326250267	1473	490	53417.3	4.95	Plasma membrane
TgMATE84	TG11g00773	chr11:326416353-326419475	1473	490	53485.3	4.82	Plasma membrane
TgMATE85	TG11g01427	chr11:521920694-521921495	408	135	14815.5	6.49	Plasma membrane
TgMATE86	TG11g01783	chr11:809430186-809485223	1356	451	49089.2	9.24	Plasma membrane
TgMATE87	TG11g01784	chr11:809508437-809595398	849	282	30421.9	8.96	Plasma membrane
TgMATE88	TG11g02054	chr11:1254291869-1254293948	1530	509	55277.6	6.45	Plasma membrane
TgMATE89	TG11g02186	chr11:1367778556-1367779997	1371	456	48664.4	6.7	Plasma membrane
TgMATE90	TG11g02281	chr11:1401710321-1401711169	450	149	16306.3	10.04	Plasma membrane
