# Supplementary material for: Genome-Wide Identification, Expression Analysis under Abiotic Stress and Co-Expression Analysis of MATE Gene Family in Torreya grandis
Source: Int J Mol Sci. 2024 Mar 29;25(7):3859. doi: 10.3390/ijms25073859 (PMC11012001; doi:10.3390/ijms25073859)
Supplement: Supplementary file 1 [file ijms-25-03859-s001.zip › Table S3.xlsx]

## Sheet: Sheet1
Table S3 Cis-acting element identified from the promoter of TgMATEs
Classification of cis-elements	Name of cis-elements	Functions of the cis-elements	TgMATE genes
light-responsive elements	ACE	cis-acting element involved in light responsiveness	TgMATE9,11,15,21,28,32,36,37,42,44,45,46,50,63,66,67,86,88
light-responsive elements	G-box	cis-acting regulatory element involved in light responsiveness	TgMATE1,2,4,5,6,8,9,10,11,12,15,16,17,18,19,20,21,24,25,26,27,28,29,30,32,33,34,35,36,37,39,40,41,42,43,44,45,47,49,50,51,52,53,54,55,56,57,58,59,61,64,65,67,70,72,75,76,77,78,79,81,82,83,85,86,87,89,90
light-responsive elements	3-AF1 binding site	light responsive element	TgMATE4,6,10,11,19,49,54,55,72,77
light-responsive elements	4cl-CMA2b	light responsive element	TgMATE77
light-responsive elements	AAAC-motif	light responsive element	TgMATE39,85
light-responsive elements	GT1-motif	light responsive element	TgMATE2,4,5,8,10,11,13,14,15,16,17,19,21,22,24,26,27,28,30,31,32,35,40,41,43,44,48,49,50,51,53,55,59,61,64,65,66,67,71,72,75,79,80,81,82,83,84,85,86,88,89,90
light-responsive elements	Sp1	light responsive element	TgMATE1,5,14,16,19,24,33,51,58,73,80
light-responsive elements	MRE	MYB binding site involved in light responsiveness	TgMATE5,13,14,21,26,28,31,34,35,38,46,47,49,50,54,55,67,84,87,89
light-responsive elements	Box 4	part of a conserved DNA module involved in light responsiveness	TgMATE1,2,4,7,8,10,11,12,13,14,15,17,18,19,20,21,22,23,24,25,27,28,29,30,31,32,33,34,35,36,37,38,39,40,41,43,44,45,46,47,48,49,50,51,53,54,55,56,57,58,59,60,61,62,63,64,65,66,67,68,69,70,71,72,73,74,75,76,77,78,79,80,81,82,83,84,85,86,87,88,89,90
light-responsive elements	ATC-motif	part of a conserved DNA module involved in light responsiveness	TgMATE3,49,67,90
light-responsive elements	ATCT-motif	part of a conserved DNA module involved in light responsiveness	TgMATE5,9,17,20,29,39,43,56,58,62,63,73,74,77,79,86,89
light-responsive elements	CAG-motif	part of a light response element	TgMATE30,68,87
light-responsive elements	Box II	part of a light responsive element	TgMATE9,12,18,41,48,51,53,65,67
light-responsive elements	chs-CMA1a	part of a light responsive element	TgMATE5,6,8,15,33,37,40,41,64,75,84,86,88
light-responsive elements	chs-CMA2a	part of a light responsive element	TgMATE4,31,44,47,66,70,71
light-responsive elements	chs-Unit 1 m1	part of a light responsive element	TgMATE51
light-responsive elements	GA-motif	part of a light responsive element	TgMATE13,15,28,30,31,38,44,45,47,48,58,60,64,67,79,88
light-responsive elements	Gap-box	part of a light responsive element	TgMATE60,76,87
light-responsive elements	GATA-motif	part of a light responsive element	TgMATE4,5,13,14,18,20,21,22,23,27,28,31,33,35,39,40,41,43,44,45,47,48,52,54,55,59,61,63,64,65,67,69,72,73,77,82,83,84,85,86,87,88,89
light-responsive elements	GATT-motif	part of a light responsive element	TgMATE27
light-responsive elements	GGA-motif	part of a light responsive element	TgMATE26
light-responsive elements	GTGGC-motif	part of a light responsive element	TgMATE31,48,68,80,88,89
light-responsive elements	I-box	part of a light responsive element	TgMATE1,3,4,8,13,14,17,22,23,25,27,28,29,33,37,41,48,53,62,67,69,74,75,77,85,87,88,89
light-responsive elements	LAMP-element	part of a light responsive element	TgMATE5,8,10,11,14,18,19,25,29,32,34,40,47,56,57,63,69,72,76,77,88
light-responsive elements	L-box	part of a light responsive element	TgMATE22
light-responsive elements	sbp-CMA1c	part of a light responsive element	TgMATE63
light-responsive elements	TCCC-motif	part of a light responsive element	TgMATE2,16,21,22,28,30,42,52,53,62,65,72,74,75,85,86
light-responsive elements	TCT-motif	part of a light responsive element	TgMATE2,4,7,8,10,11,12,14,15,17,18,19,20,21,23,24,25,29,30,33,34,35,36,39,40,45,46,47,48,49,51,53,56,58,59,60,61,62,63,67,69,71,72,73,74,75,76,79,81,85,86,87,89
light-responsive elements	AT1-motif	part of a light responsive module	TgMATE2,10,17,18,22,27,30,32,33,36,37,39,40,43,47,53,56,57
light-responsive elements	AE-box	part of a module for light response	TgMATE7,9,13,14,16,22,24,29,31,32,33,36,37,38,43,44,45,46,48,50,52,53,54,55,62,66,68,69,70,75,78,80,84
light-responsive elements	ACA-motif	part of gapA in (gapA-CMA1) involved with light responsiveness	TgMATE24
hormone-responsive elements	TGA-element	auxin-responsive element	TgMATE1,3,4,5,7,12,15,19,20,33,35,36,37,47,50,52,59,61,63,64,68,69,70,90
hormone-responsive elements	TATC-box	cis-acting element involved in gibberellin-responsiveness	TgMATE15,19,20,25,28,29,31,33,36,37,38,47,54,55,63,67,68,69,71,72
hormone-responsive elements	TCA-element	cis-acting element involved in salicylic acid responsiveness	TgMATE2,7,10,14,19,21,22,23,25,29,30,32,33,35,38,39,41,42,43,45,48,49,50,51,52,53,54,55,59,73,76,77,89
hormone-responsive elements	SARE	cis-acting element involved in salicylic acid responsiveness	TgMATE27
hormone-responsive elements	ABRE	cis-acting element involved in the abscisic acid responsiveness	TgMATE1,2,4,5,6,8,9,10,11,12,15,16,17,18,19,20,21,25,26,27,28,29,30,32,33,34,35,36,37,39,40,41,42,44,45,47,49,50,51,52,53,54,55,56,57,58,59,61,64,65,67,70,71,72,73,75,76,77,78,79,81,82,83,85,86,89,90
hormone-responsive elements	AuxRR-core	cis-acting regulatory element involved in auxin responsiveness	TgMATE3,9,20,21,28,50,57,58,61,68,69,71,76,77,86
hormone-responsive elements	CGTCA-motif	cis-acting regulatory element involved in the MeJA-responsiveness	TgMATE2,4,5,6,7,8,9,11,15,16,17,18,20,21,22,23,24,25,26,27,28,29,30,32,33,36,37,38,40,41,42,43,47,48,51,53,54,56,57,59,60,61,62,65,67,68,69,70,72,75,77,78,86,88,89,90
hormone-responsive elements	TGACG-motif	cis-acting regulatory element involved in the MeJA-responsiveness	TgMATE2,4,5,6,7,8,9,11,15,16,17,18,20,21,22,23,24,25,26,27,28,29,30,32,33,36,37,38,40,41,42,43,47,48,51,53,54,56,57,59,60,61,62,65,67,68,69,70,72,75,77,78,86,88,89,90
hormone-responsive elements	GARE-motif	gibberellin-responsive element	TgMATE1,7,14,15,24,30,35,38,48,49,62,70,73,77,80
hormone-responsive elements	P-box	gibberellin-responsive element	TgMATE2,4,6,10,11,15,19,32,33,35,39,41,47,50,52,60,69,70,73,76,77,80,85,88,90
hormone-responsive elements	TGA-box	part of an auxin-responsive element	TgMATE88
environmental stress-related elements	TC-rich repeats	cis-acting element involved in defense and stress responsiveness	TgMATE1,3,5,7,8,9,11,14,15,17,18,19,22,26,30,32,33,39,40,42,45,46,47,48,49,50,51,53,54,55,56,57,59,64,76,78,79,81
environmental stress-related elements	DRE	cis-acting element involved in dehydration, low-temp, salt stresses	TgMATE56,57
environmental stress-related elements	LTR	cis-acting element involved in low-temperature responsiveness	TgMATE7,8,9,14,15,16,17,18,21,26,27,36,37,43,45,51,54,55,59,60,61,66,73,77,79,85,86,90
environmental stress-related elements	ARE	cis-acting regulatory element essential for the anaerobic induction	TgMATE2,4,5,6,9,10,11,12,13,14,15,16,18,19,21,22,23,24,25,26,27,28,29,31,32,34,35,36,37,38,39,40,41,42,43,45,46,47,50,51,52,54,55,56,57,58,59,60,61,62,63,64,65,66,67,68,71,72,73,74,75,76,77,78,79,80,81,82,83,84,86,88,89
environmental stress-related elements	GC-motif	enhancer-like element involved in anoxic specific inducibility	TgMATE1,14,16,41,71,77
environmental stress-related elements	MBS	MYB binding site involved in drought-inducibility	TgMATE1,2,3,6,7,9,13,15,16,19,20,21,22,23,27,32,33,35,36,41,43,45,46,51,53,54,55,56,57,58,62,63,65,66,67,71,73,74,75,76,77,78,79,80,81,82,83,84
environmental stress-related elements	WUN-motif	wound-responsive element	TgMATE7,22,67
development-related elements	MSA-like	cis-acting element involved in cell cycle regulation	TgMATE20,24,48
development-related elements	circadian	cis-acting regulatory element involved in circadian control	TgMATE6,7,8,17,45,47,50,54,55,66,71,75,85,87
development-related elements	RY-element	cis-acting regulatory element involved in seed-specific regulation	TgMATE4,15,16,62
development-related elements	O2-site	cis-acting regulatory element involved in zein metabolism regulation	TgMATE1,5,12,15,17,21,25,26,28,29,31,35,37,40,42,45,47,49,58,61,62,63,64,68,70,71,73,80,85,86
development-related elements	CAT-box	cis-acting regulatory element related to meristem expression	TgMATE1,3,6,8,10,11,12,15,16,17,20,24,25,26,27,29,35,39,43,47,48,50,51,64,71,76,77,79,80,86,87,88,89,90
development-related elements	GCN4_motif	cis-regulatory element involved in endosperm expression	TgMATE6,12,17,18,21,25,27,29,42,64,67,77
development-related elements	HD-Zip 1	element involved in differentiation of the palisade mesophyll cells	TgMATE36,37,47,56,57,59,73,82,83,84
development-related elements	AACA_motif	involved in endosperm-specific negative expression	TgMATE7,77
site-binding related elements	AT-rich element	binding site of AT-rich DNA binding protein (ATBP-1)	TgMATE2,32,37,38,39,41,44,45,59,60,73,75,79
site-binding related elements	MBSI	MYB binding site involved in flavonoid biosynthetic genes regulation	TgMATE12,45,86
site-binding related elements	CCAAT-box	MYBHv1 binding site	TgMATE1,7,16,19,21,25,29,30,33,42,43,55,58,61,65,68,70,73,81
site-binding related elements	Box III	protein binding site	TgMATE10,11,25,29,65,81,86
site-binding related elements	HD-Zip 3	protein binding site	TgMATE32,34,43,72,74
promoter-related elements	A-box	cis-acting regulatory element	TgMATE10,6,11,16,21,26,28,42,51,58,67
promoter-related elements	AT-rich sequence	element for maximal elicitor-mediated activation (2copies)	TgMATE23,6,8,27,32
promoter-related elements	CAAT-box	common cis-acting element in promoter and enhancer regions	All 90 TgMATEs
promoter-related elements	TATA-box	core promoter element around -30 of transcription start	All 90 TgMATEs
