# Supplementary material for: Genome-Wide Identification, Expression Analysis under Abiotic Stress and Co-Expression Analysis of MATE Gene Family in Torreya grandis
Source: Int J Mol Sci. 2024 Mar 29;25(7):3859. doi: 10.3390/ijms25073859 (PMC11012001; doi:10.3390/ijms25073859)
Supplement: Supplementary file 1 [file ijms-25-03859-s001.zip › Table S4.xlsx]

## Sheet: Sheet1
Table S4. The expression patterns of TgMATE genes in response to Al, Dr, HT, and LT stress in Torreya grandis
Gene ID	Expression Value															FC											Expression pattern
	Al_0h	Al_8h	Al_24h	D_0d	D_40d	D_60d	HT_0d	HT_1d	HT_2d	HT_4d	LT_0d	LT_1d	LT_2d	LT_4d	LT_6d	Al_8h vs 0h	Al_24h vs 0h	Drought_40d vs 0d	Drought_60d vs 0d	HT_1d vs 0d	HT_2d vs 0d	HT_3d vs 0d	LT_1d vs 0d	LT_2d vs 0d	LT_4d vs 0d	LT_6d vs 0d	Al_8h vs 0h	Al_24h vs 0h	Drought_40d vs 0d	Drought_60d vs 0d	HT_1d vs 0d	HT_2d vs 0d	HT_3d vs 0d	LT_1d vs 0d	LT_2d vs 0d	LT_4d vs 0d	LT_6d vs 0d
TgMATE1	41.4884	68.1565	66.6749	#N/A	#N/A	#N/A	0.142166	0.0368962	0.198354	0.190218	0.142166	0.145237	0.0729764	0.137804	0.170683	1.64279	1.60708	#N/A	#N/A	0.259529	1.39523	1.338	1.0216	0.513318	0.96932	1.20059	up	up	#N/A	#N/A	down	none	none	none	down	none	none
TgMATE2	63.041	102.086	109.141	#N/A	#N/A	#N/A	0.0946681	0.103172	0.0634912	0.173432	0.0946681	0.031368	0	0.218962	0.0315665	1.61937	1.73127	#N/A	#N/A	1.08982	0.670671	1.832	0.331347	0	2.31295	0.333444	up	up	#N/A	#N/A	none	down	up	down	down	up	down
TgMATE3	1.25531	7.63202	9.21736	#N/A	#N/A	#N/A	1.11906	0.494713	0.644768	0.491781	1.11906	0.818341	0.878389	0.608068	1.23963	6.07979	7.34269	#N/A	#N/A	0.442081	0.576171	0.439461	0.731277	0.784937	0.543375	1.10774	up	up	#N/A	#N/A	down	down	down	down	down	down	none
TgMATE4	0.135519	20.4469	103.788	3.41333	1.56333	1.64333	0.643808	0.559174	1.92644	1.64695	0.643808	1.4498	1.56156	1.00992	0.744607	150.879	765.861	0.458008	0.481445	0.868541	2.99226	2.55814	2.25191	2.4255	1.56867	1.15657	up	up	down	down	none	up	up	up	up	up	none
TgMATE5	#N/A	#N/A	#N/A	#N/A	#N/A	#N/A	4.06182	0.99724	2.05872	0.465708	4.06182	2.97548	2.05099	0.852261	8.67762	#N/A	#N/A	#N/A	#N/A	0.245515	0.506847	0.114655	0.732548	0.504943	0.209822	2.13639	#N/A	#N/A	#N/A	#N/A	down	down	down	down	down	down	up
TgMATE6	#N/A	#N/A	#N/A	#N/A	#N/A	#N/A	15.8872	6.99174	20.9222	4.04427	15.8872	38.0796	43.0975	20.676	70.3309	#N/A	#N/A	#N/A	#N/A	0.440087	1.31693	0.254562	2.39688	2.71272	1.30143	4.4269	#N/A	#N/A	#N/A	#N/A	down	none	down	up	up	none	up
TgMATE7	199.088	193.076	319.847	7.79667	7.90333	67.3	92.4972	97.0901	79.0765	73.0413	92.4972	143.659	134.529	171.866	153.565	0.9698	1.60656	1.01368	8.63189	1.04965	0.854907	0.789659	1.55311	1.45441	1.85806	1.66022	none	up	none	up	none	none	down	up	none	up	up
TgMATE8	3.67245	7.23789	19.5195	3.98667	1.45333	2.89667	1.43941	0.622339	0.598215	0.583825	1.43941	1.29481	0.802409	0.345163	0.840093	1.97086	5.31511	0.364548	0.726589	0.432357	0.415598	0.405601	0.899543	0.557457	0.239795	0.583638	up	up	down	down	down	down	down	none	down	down	down
TgMATE9	#N/A	#N/A	#N/A	4.99333	8.53	0.823333	0.294368	0.0179406	0.127096	0.161378	0.294368	0.439827	0.229639	0.340514	0.248302	#N/A	#N/A	1.70828	0.164887	0.0609461	0.431759	0.548217	1.49414	0.780108	1.15676	0.843509	#N/A	#N/A	up	down	down	down	down	none	down	none	none
TgMATE12	21.6456	16.4401	15.5045	#N/A	#N/A	#N/A	35.6739	13.5023	15.0495	9.63898	35.6739	96.0707	120.173	105.353	119.661	0.759514	0.71629	#N/A	#N/A	0.378493	0.421862	0.270197	2.69302	3.36864	2.95323	3.35429	down	down	#N/A	#N/A	down	down	down	up	up	up	up
TgMATE14	10.6114	6.55526	8.66626	3.66333	3.03	2.73667	1.55047	0.669215	0.551559	0.678526	1.55047	0.948268	0.430322	0.415819	0.814771	0.617757	0.816695	0.827116	0.747043	0.431622	0.355738	0.437627	0.611602	0.277544	0.26819	0.525501	down	none	none	down	down	down	down	down	down	down	down
TgMATE15	0.873305	0.769644	0.626396	#N/A	#N/A	#N/A	1.30741	0.822162	0.633871	0.369854	1.30741	1.25351	2.65415	1.09604	1.79135	0.881301	0.717271	#N/A	#N/A	0.62885	0.484831	0.282892	0.958776	2.03009	0.83833	1.37016	none	down	#N/A	#N/A	down	down	down	none	up	none	none
TgMATE16	0.618037	0.567732	1.07588	0.406667	0.56	0.363333	0.386486	0.37	0.406227	0.153235	0.386486	0.524581	0.216835	0.146871	0.275466	0.918605	1.7408	1.37705	0.893443	0.957342	1.05108	0.396482	1.35731	0.561042	0.380016	0.712745	none	up	none	none	none	none	down	none	down	down	down
TgMATE17	0.240903	0.0907506	0.0891694	#N/A	#N/A	#N/A	#N/A	#N/A	#N/A	#N/A	#N/A	#N/A	#N/A	#N/A	#N/A	0.376711	0.370147	#N/A	#N/A	#N/A	#N/A	#N/A	#N/A	#N/A	#N/A	#N/A	down	down	#N/A	#N/A	#N/A	#N/A	#N/A	#N/A	#N/A	#N/A	#N/A
TgMATE19	1.14898	0.86724	1.31823	#N/A	#N/A	#N/A	#N/A	#N/A	#N/A	#N/A	#N/A	#N/A	#N/A	#N/A	#N/A	0.754791	1.1473	#N/A	#N/A	#N/A	#N/A	#N/A	#N/A	#N/A	#N/A	#N/A	down	none	#N/A	#N/A	#N/A	#N/A	#N/A	#N/A	#N/A	#N/A	#N/A
TgMATE20	2.50183	0.867029	0.301255	#N/A	#N/A	#N/A	#N/A	#N/A	#N/A	#N/A	#N/A	#N/A	#N/A	#N/A	#N/A	0.346559	0.120414	#N/A	#N/A	#N/A	#N/A	#N/A	#N/A	#N/A	#N/A	#N/A	down	down	#N/A	#N/A	#N/A	#N/A	#N/A	#N/A	#N/A	#N/A	#N/A
TgMATE21	30.1239	90.2585	20.5814	#N/A	#N/A	#N/A	#N/A	#N/A	#N/A	#N/A	#N/A	#N/A	#N/A	#N/A	#N/A	2.99624	0.683227	#N/A	#N/A	#N/A	#N/A	#N/A	#N/A	#N/A	#N/A	#N/A	up	down	#N/A	#N/A	#N/A	#N/A	#N/A	#N/A	#N/A	#N/A	#N/A
TgMATE24	#N/A	#N/A	#N/A	0.716667	0.363333	0	#N/A	#N/A	#N/A	#N/A	#N/A	#N/A	#N/A	#N/A	#N/A	#N/A	#N/A	0.506977	0	#N/A	#N/A	#N/A	#N/A	#N/A	#N/A	#N/A	#N/A	#N/A	down	down	#N/A	#N/A	#N/A	#N/A	#N/A	#N/A	#N/A
TgMATE25	4.3012	3.79081	4.14542	8.13	8.12	8.06333	9.52155	6.64556	4.1125	2.67096	9.52155	13.2535	12.3877	11.9109	9.96704	0.881336	0.963781	0.99877	0.9918	0.697949	0.431915	0.280518	1.39195	1.30101	1.25094	1.04679	none	none	none	none	down	down	down	none	none	none	none
TgMATE26	5.15495	3.68006	5.93314	4.12667	3.92	0.373333	5.68391	2.58252	4.96492	1.77708	5.68391	8.63032	10.34	10.5937	8.59129	0.713889	1.15096	0.949919	0.0904685	0.454356	0.873503	0.312651	1.51838	1.81916	1.8638	1.51151	down	none	none	down	down	none	down	up	up	up	up
TgMATE27	12.7907	10.6996	14.3348	3.04	1.84333	5.81667	34.8033	15.503	17.0055	15.1619	34.8033	59.8495	50.9127	39.3494	48.6742	0.836516	1.12072	0.60636	1.91338	0.445445	0.488618	0.435644	1.71965	1.46287	1.13062	1.39855	none	none	down	up	down	down	down	up	none	none	none
TgMATE28	8.89221	7.40717	9.77144	10.21	7.05	7.78	14.4156	17.089	19.0546	23.9376	14.4156	19.0372	19.2516	18.3334	25.8026	0.832996	1.09888	0.6905	0.761998	1.18545	1.32181	1.66054	1.3206	1.33548	1.27178	1.78992	none	none	down	down	none	none	up	none	none	none	up
TgMATE29	4.84312	6.01547	5.28293	#N/A	#N/A	#N/A	7.93023	4.4382	3.42464	1.92	7.93023	9.07581	8.44322	8.24133	8.00578	1.24207	1.09081	#N/A	#N/A	0.559656	0.431846	0.242112	1.14446	1.06469	1.03923	1.00953	none	none	#N/A	#N/A	down	down	down	none	none	none	none
TgMATE30	8.28669	9.15401	4.96312	#N/A	#N/A	#N/A	1.25622	0.638704	0.759598	0.220147	1.25622	1.38526	1.4735	1.40107	1.09364	1.10466	0.598926	#N/A	#N/A	0.508433	0.604669	0.175245	1.10272	1.17296	1.1153	0.870579	none	down	#N/A	#N/A	down	down	down	none	none	none	none
TgMATE31	0.689027	0.601132	0.547627	#N/A	#N/A	#N/A	#N/A	#N/A	#N/A	#N/A	#N/A	#N/A	#N/A	#N/A	#N/A	0.872435	0.794783	#N/A	#N/A	#N/A	#N/A	#N/A	#N/A	#N/A	#N/A	#N/A	none	down	#N/A	#N/A	#N/A	#N/A	#N/A	#N/A	#N/A	#N/A	#N/A
TgMATE32	5.2193	6.92966	5.6822	4.86333	3.42667	7.94333	4.36969	1.55921	2.56415	5.87758	4.36969	4.24373	3.61907	2.77867	3.41472	1.3277	1.08869	0.704592	1.63331	0.356823	0.586803	1.34508	0.971173	0.828221	0.635897	0.781456	none	none	down	up	down	down	none	none	none	down	down
TgMATE33	#N/A	#N/A	#N/A	#N/A	#N/A	#N/A	0.0740549	0.0945007	0.0429723	0.0581792	0.0740549	0.110957	0.20074	0.378946	0.196827	#N/A	#N/A	#N/A	#N/A	1.27609	0.580276	0.785623	1.49831	2.71069	5.11709	2.65786	#N/A	#N/A	#N/A	#N/A	none	down	down	none	up	up	up
TgMATE36	35.552	63.6849	61.5293	32.65	20.6133	90.1867	5.95788	3.43964	2.74926	2.65739	5.95788	5.52654	6.1638	8.06278	8.67544	1.79132	1.73068	0.631343	2.76223	0.577326	0.461449	0.44603	0.927602	1.03456	1.3533	1.45613	up	up	down	up	down	down	down	none	none	none	none
TgMATE37	20.7269	28.6173	17.732	#N/A	#N/A	#N/A	7.21788	3.50107	2.80768	4.22662	7.21788	6.13944	6.27167	8.62539	8.71948	1.38068	0.855506	#N/A	#N/A	0.485055	0.388989	0.585576	0.850588	0.868908	1.195	1.20804	none	none	#N/A	#N/A	down	down	down	none	none	none	none
TgMATE39	0.0266669	0.363499	0.0371916	4.40333	2.77	4.12333	1.582	1.16315	3.34281	3.70973	1.582	0.923828	1.50787	2.35784	1.82267	13.6311	1.39468	0.629069	0.936412	0.735242	2.11303	2.34497	0.583964	0.953142	1.49042	1.15214	up	none	down	none	down	up	up	down	none	none	none
TgMATE43	#N/A	#N/A	#N/A	2.17667	1.48333	0.503333	#N/A	#N/A	#N/A	#N/A	#N/A	#N/A	#N/A	#N/A	#N/A	#N/A	#N/A	0.68147	0.23124	#N/A	#N/A	#N/A	#N/A	#N/A	#N/A	#N/A	#N/A	#N/A	down	down	#N/A	#N/A	#N/A	#N/A	#N/A	#N/A	#N/A
TgMATE44	183.837	190.342	173.084	#N/A	#N/A	#N/A	12.1263	4.56628	5.71615	3.99312	12.1263	7.74839	10.122	7.53303	8.14043	1.03539	0.94151	#N/A	#N/A	0.37656	0.471385	0.329294	0.638974	0.834713	0.621214	0.671304	none	none	#N/A	#N/A	down	down	down	down	none	down	down
TgMATE47	1.63299	2.85208	2.46223	3.02667	4.70667	0.0533333	9.08271	0.363847	0.873023	0.793081	9.08271	4.72311	2.27889	0.593557	0.974884	1.74654	1.50781	1.55507	0.0176211	0.0400592	0.0961192	0.0873176	0.520011	0.250904	0.0653502	0.107334	up	up	up	down	down	down	down	down	down	down	down
TgMATE48	69.5355	148.627	189.892	18.6833	11.8533	32.3067	111.538	14.8668	30.1145	10.3283	111.538	99.572	92.5557	83.5926	80.3125	2.13743	2.73086	0.634434	1.72917	0.13329	0.269994	0.0925994	0.892721	0.829816	0.749456	0.720048	up	up	down	up	down	down	down	none	none	down	down
TgMATE49	0.589545	0.924264	1.87371	7.23	6.46667	3.05	2.78024	1.66568	1.17393	0.893604	2.78024	3.4203	1.82682	3.33129	2.37114	1.56776	3.17823	0.894421	0.421853	0.599114	0.422241	0.321413	1.23022	0.657073	1.1982	0.852854	up	up	none	down	down	down	down	none	down	none	none
TgMATE50	10.094	7.36982	11.8064	0.42	1.19333	6.71	0.0503337	0.174677	0.429299	0.128183	0.0503337	0.294835	0.680958	0.964089	0.742756	0.730117	1.16964	2.84127	15.9762	3.47037	8.52906	2.54666	5.8576	13.5289	19.1539	14.7566	down	none	up	up	up	up	up	up	up	up	up
TgMATE51	#N/A	#N/A	#N/A	#N/A	#N/A	#N/A	0.0709707	0.156638	0.205522	0.0993532	0.0709707	0.146899	0.397188	0.483977	0.298306	#N/A	#N/A	#N/A	#N/A	2.20708	2.89587	1.39992	2.06986	5.59651	6.8194	4.20322	#N/A	#N/A	#N/A	#N/A	up	up	none	up	up	up	up
TgMATE52	#N/A	#N/A	#N/A	#N/A	#N/A	#N/A	0.339163	0.0606198	0.19306	1.12034	0.339163	0.760338	0.41728	0.511656	0.391392	#N/A	#N/A	#N/A	#N/A	0.178734	0.569226	3.30325	2.24181	1.23032	1.50859	1.15399	#N/A	#N/A	#N/A	#N/A	down	down	up	up	none	up	none
TgMATE53	9.64574	11.8645	13.1508	4.52	8.33	2.29667	8.21375	6.25763	5.50738	2.8319	8.21375	10.2506	8.04609	9.49894	7.87083	1.23003	1.36338	1.84292	0.508112	0.761848	0.670507	0.344775	1.24798	0.979587	1.15647	0.958249	none	none	up	down	down	down	down	none	none	none	none
TgMATE54	6.24192	5.5185	4.57129	9.85	6.42	32.8367	0.782236	0.509032	0.37477	0.51845	0.782236	1.02516	0.913175	0.927601	0.983577	0.884103	0.732353	0.651777	3.33367	0.65074	0.479101	0.66278	1.31055	1.16739	1.18583	1.25739	none	down	down	up	down	down	down	none	none	none	none
TgMATE55	#N/A	#N/A	#N/A	#N/A	#N/A	#N/A	0.862761	0.704098	0.494727	0.629444	0.862761	1.11309	1.38658	0.979546	1.46202	#N/A	#N/A	#N/A	#N/A	0.816099	0.573423	0.729569	1.29015	1.60714	1.13536	1.69458	#N/A	#N/A	#N/A	#N/A	none	down	down	none	up	none	up
TgMATE56	0.192071	0.0905201	0.0680643	#N/A	#N/A	#N/A	0.126799	0.227202	0.192868	0.473983	0.126799	0.579902	0.479602	0.588881	0.84431	0.471285	0.354371	#N/A	#N/A	1.79182	1.52105	3.73806	4.57338	3.78237	4.6442	6.65863	down	down	#N/A	#N/A	up	up	up	up	up	up	up
TgMATE57	0.153851	0.464734	0.776756	3.19333	1.83333	1.54	0.209961	0.24979	0.233899	0.181161	0.209961	0.517836	0.430138	0.502679	0.760953	3.02068	5.04875	0.574113	0.482255	1.1897	1.11401	0.862833	2.46635	2.04866	2.39416	3.62426	up	up	down	down	none	none	none	up	up	up	up
TgMATE58	2.87095	0.472089	0.845835	0.69	0.17	0.0433333	4.26079	1.6053	2.59231	1.42637	4.26079	2.1174	2.50809	2.97083	1.76641	0.164437	0.294619	0.246377	0.0628019	0.376762	0.608411	0.334766	0.49695	0.588645	0.69725	0.414574	down	down	down	down	down	down	down	down	down	down	down
TgMATE59	#N/A	#N/A	#N/A	2.06	1.91333	0.136667	#N/A	#N/A	#N/A	#N/A	#N/A	#N/A	#N/A	#N/A	#N/A	#N/A	#N/A	0.928803	0.066343	#N/A	#N/A	#N/A	#N/A	#N/A	#N/A	#N/A	#N/A	#N/A	none	down	#N/A	#N/A	#N/A	#N/A	#N/A	#N/A	#N/A
TgMATE60	1.90102	3.94104	0.693386	0.0266667	0.0633333	1.55667	15.6347	6.37963	6.17451	4.50913	15.6347	28.0773	18.3655	9.2414	12.5335	2.07312	0.364745	2.375	58.375	0.408044	0.394924	0.288406	1.79584	1.17467	0.591084	0.80165	up	down	up	up	down	down	down	up	none	down	none
TgMATE61	29.4054	19.634	28.1581	56.76	54.65	36.7067	7.22996	8.02826	10.0451	5.14364	7.22996	21.7972	26.1304	36.6279	46.881	0.667703	0.957583	0.962826	0.6467	1.11041	1.38937	0.711434	3.01484	3.61418	5.06612	6.48426	down	none	none	down	none	none	down	up	up	up	up
TgMATE65	#N/A	#N/A	#N/A	13.67	8.83667	0.01	8.55509	1.18644	0.168036	0.0520928	8.55509	3.48105	6.18768	6.78327	5.42813	#N/A	#N/A	0.646428	0.000731529	0.138682	0.0196417	0.0060891	0.406898	0.723274	0.792893	0.634492	#N/A	#N/A	down	down	down	down	down	down	down	down	down
TgMATE66	0.586775	0.454704	0.272787	#N/A	#N/A	#N/A	#N/A	#N/A	#N/A	#N/A	#N/A	#N/A	#N/A	#N/A	#N/A	0.774922	0.464892	#N/A	#N/A	#N/A	#N/A	#N/A	#N/A	#N/A	#N/A	#N/A	down	down	#N/A	#N/A	#N/A	#N/A	#N/A	#N/A	#N/A	#N/A	#N/A
TgMATE67	0.289447	0.0993066	0.093651	#N/A	#N/A	#N/A	#N/A	#N/A	#N/A	#N/A	#N/A	#N/A	#N/A	#N/A	#N/A	0.343091	0.323551	#N/A	#N/A	#N/A	#N/A	#N/A	#N/A	#N/A	#N/A	#N/A	down	down	#N/A	#N/A	#N/A	#N/A	#N/A	#N/A	#N/A	#N/A	#N/A
TgMATE71	5.08061	6.47153	4.57108	#N/A	#N/A	#N/A	0.406295	0.132537	0.190681	0.0322905	0.406295	0.368428	0.244721	0.39225	0.196537	1.27377	0.899712	#N/A	#N/A	0.326209	0.469317	0.0794755	0.906799	0.602323	0.965431	0.483728	none	none	#N/A	#N/A	down	down	down	none	down	none	down
TgMATE72	4.06679	3.61031	2.51523	2.46667	2.20333	1.19	6.59382	5.9641	4.52741	2.50574	6.59382	9.3814	5.91652	7.53269	5.62562	0.887756	0.61848	0.893243	0.482432	0.904499	0.686615	0.380013	1.42276	0.897283	1.14239	0.853166	none	down	none	down	none	down	down	none	none	none	none
TgMATE73	3.37835	3.72402	4.60997	3.69333	1.17	6.56667	0.0403234	0.0434236	0	0.019985	#N/A	#N/A	#N/A	#N/A	#N/A	1.10232	1.36456	0.316787	1.77798	1.07688	0	0.495618	#N/A	#N/A	#N/A	#N/A	none	none	down	up	none	down	down	#N/A	#N/A	#N/A	#N/A
TgMATE75	9.61863	6.20069	9.85075	5.19	4.55667	0.336667	27.5156	4.23225	5.1039	1.5716	27.5156	16.6699	15.5255	9.53167	11.3838	0.644654	1.02413	0.87797	0.0648683	0.153812	0.185491	0.0571165	0.605833	0.564243	0.346409	0.41372	down	none	none	down	down	down	down	down	down	down	down
TgMATE76	0.172739	0.144179	1.0498	#N/A	#N/A	#N/A	#N/A	#N/A	#N/A	#N/A	#N/A	#N/A	#N/A	#N/A	#N/A	0.834663	6.07739	#N/A	#N/A	#N/A	#N/A	#N/A	#N/A	#N/A	#N/A	#N/A	none	up	#N/A	#N/A	#N/A	#N/A	#N/A	#N/A	#N/A	#N/A	#N/A
TgMATE77	#N/A	#N/A	#N/A	#N/A	#N/A	#N/A	0.57534	0	0.120108	0	0.57534	0.203977	0.106119	0.0512324	0.175773	#N/A	#N/A	#N/A	#N/A	0	0.208761	0	0.354534	0.184446	0.0890471	0.305511	#N/A	#N/A	#N/A	#N/A	down	down	down	down	down	down	down
TgMATE78	9.62641	15.8893	9.21426	5.19667	2.86333	34.19	16.9971	11.9071	17.3666	44.9426	16.9971	21.7348	24.8406	29.4599	32.0821	1.65059	0.957185	0.550994	6.57922	0.70054	1.02174	2.64414	1.27874	1.46147	1.73323	1.88751	up	none	down	up	down	none	up	none	none	up	up
TgMATE79	0	0.0674969	0.117112	0.996667	1.25667	0.0266667	2.26148	0.374438	0.561649	0.289541	2.26148	5.39118	7.2232	8.43772	5.74351	11	11	1.26087	0.0267559	0.165572	0.248354	0.128031	2.38391	3.19401	3.73106	2.53971	up	up	none	down	down	down	down	up	up	up	up
TgMATE84	#N/A	#N/A	#N/A	28.6267	7.39	0.93	4.36771	0.893136	1.03489	0.303437	4.36771	1.8076	1.21045	1.86145	0.723878	#N/A	#N/A	0.258151	0.0324872	0.204486	0.23694	0.0694727	0.413856	0.277135	0.426185	0.165734	#N/A	#N/A	down	down	down	down	down	down	down	down	down
TgMATE86	11.7804	15.9063	12.8685	16.9767	16.41	32.4633	7.60752	8.68239	5.53473	9.27079	7.60752	11.99	8.44069	9.03903	7.17707	1.35023	1.09236	0.966621	1.91223	1.14129	0.727534	1.21864	1.57607	1.10952	1.18817	0.943419	none	none	none	up	none	down	none	up	none	none	none
TgMATE87	16.7345	19.2248	17.0155	19.32	14.8833	30.68	0.380963	1.06786	0.676224	1.33182	0.380963	0.723186	0.808087	0.793974	1.00974	1.14881	1.01679	0.770359	1.58799	2.80305	1.77504	3.49593	1.89831	2.12117	2.08413	2.65048	none	none	down	up	up	up	up	up	up	up	up
TgMATE88	0.128245	0.315328	0.0916421	0.16	0.25	0.343333	0.102771	0.169968	0.367873	0.84519	0.102771	0.211329	0.158767	0.115798	0.257913	2.45878	0.714585	1.5625	2.14583	1.65384	3.57953	8.22398	2.0563	1.54485	1.12676	2.50958	up	down	up	up	up	up	up	up	up	none	up
TgMATE89	64.2981	32.2216	33.6242	1.88	2.69	0.493333	5.03405	1.00643	1.4721	0.317099	5.03405	5.74955	6.41513	3.62766	2.43647	0.501129	0.522943	1.43085	0.262411	0.199924	0.292428	0.0629908	1.14213	1.27435	0.720624	0.483998	down	down	none	down	down	down	down	none	none	down	down
