# Supplementary material for: Genome-Wide Identification, Expression Analysis under Abiotic Stress and Co-Expression Analysis of MATE Gene Family in Torreya grandis
Source: Int J Mol Sci. 2024 Mar 29;25(7):3859. doi: 10.3390/ijms25073859 (PMC11012001; doi:10.3390/ijms25073859)
Supplement: Supplementary file 1 [file ijms-25-03859-s001.zip › Table S5.xlsx]

## Sheet: Sheet1
Table S5. The candidate transcript factors of TgMATE genes predicted by WGCNA
MATE Gene	TF Name	TF ID	TF Family	Weight
TgMATE89	evm.TU.PTG004294L.18	TG1g02103	C2H2	0.0128908
	evm.TU.PTG008116L.7	TG4g01780	bHLH	0.0210014
	evm.TU.PTG001617L.6	TG9g00255	bHLH	0.026777
	evm.TU.PTG013414L.3	TG9g02703	bHLH	0.0153515
	evm.TU.PTG000759L.5	TG4g00392	Dof	0.0349
	evm.TU.PTG019964L.2	TG4g00672	ERF	0.0158815
	evm.TU.PTG006726L.53	TG3g00118	GRAS	0.0199031
	evm.TU.PTG012393L.12	TG8g01896	GRAS	0.0374278
	evm.TU.PTG009807L.24	TG7g03037	HD-ZIP	0.0666508
	evm.TU.PTG005772L.7	TG11g01354	NAC	0.0206976
	evm.TU.PTG000306L.72	TG9g03765	NF-YA	0.012598
	evm.TU.PTG004453L.37	TG8g02900	Trihelix	0.0383396
	evm.TU.PTG011647L.15	TG8g02223	WRKY	0.0132615
TgMATE86	evm.TU.PTG008519L.9	TG6g06292	WRKY	0.0198019
	evm.TU.PTG011041L.1	TG3g01421	MYB_related	0.10699
	evm.TU.PTG019371L.5	TG5g00663	C2H2	0.0197962
	evm.TU.PTG014349L.21	TG3g02805	GATA	0.0102745
	evm.TU.PTG019450L.2	TG2g01072	MYB	0.0113105
	evm.TU.PTG004356L.12	TG1g00216	G2-like	0.0256751
	evm.TU.PTG017542L.2	TG4g01541	CAMTA	0.0922576
	evm.TU.PTG010355L.10	TG2g01474	C3H	0.0330772
	evm.TU.PTG001174L.28	TG5g01420	ARF	0.032484
TgMATE8	evm.TU.PTG001955L.10	TG3g01426	WRKY	0.0123429
	evm.TU.PTG010132L.16	TG4g03508	MYB	0.0108275
	evm.TU.PTG020791L.32	TG7g02779	AP2	0.0274513
	evm.TU.PTG008904L.45	TG8g01537	WOX	0.0107434
	evm.TU.PTG002909L.18	TG6g05765	TCP	0.0113544
	evm.TU.PTG003982L.23	TG8g02710	NF-X1	0.0766369
	evm.TU.PTG005417L.69	TG11g02620	NAC	0.0135139
	evm.TU.PTG000981L.11	TG11g03041	NAC	0.0390119
	evm.TU.PTG001107L.5	TG2g01070	MYB	0.0134927
	evm.TU.PTG015727L.2	TG3g02110	HD-ZIP	0.0264246
	evm.TU.PTG005025L.71	TG10g03860	ERF	0.0160373
	evm.TU.PTG009383L.2	TG11g00811	C2H2	0.0176558
	evm.TU.PTG002024L.4	TG8g00937	bZIP	0.0244857
TgMATE61	evm.TU.PTG012444L.7	TG10g01856	MIKC_MADS	0.0207607
	evm.TU.PTG008061L.3	TG6g03466	bZIP	0.0100733
TgMATE54	evm.TU.PTG011647L.15	TG8g02223	WRKY	0.0321768
	evm.TU.PTG000682L.5	TG8g01905	WRKY	0.0129914
	evm.TU.PTG002830L.5	TG11g00124	MYB_related	0.0214887
	evm.TU.PTG000310L.3	TG2g00771	NAC	0.0174158
	evm.TU.PTG009519L.1	TG1g01219	NAC	0.0353619
	evm.TU.PTG004175L.30	TG2g03296	LBD	0.0126139
	evm.TU.PTG009807L.24	TG7g03037	HD-ZIP	0.0115349
	evm.TU.PTG000725L.65	TG9g03479	bZIP	0.0557104
TgMATE50	evm.TU.PTG011647L.15	TG8g02223	WRKY	0.0137375
	evm.TU.PTG000682L.5	TG8g01905	WRKY	0.0106737
	evm.TU.PTG004453L.37	TG8g02900	Trihelix	0.040074
	evm.TU.PTG003861L.18	TG8g02984	bHLH	0.0101842
	evm.TU.PTG016474L.24	TG5g02481	NF-YC	0.0221185
	evm.TU.PTG001679L.12	TG1g03333	NAC	0.0251052
	evm.TU.PTG009519L.1	TG1g01219	NAC	0.011107
	evm.TU.PTG002849L.1	TG11g01402	LBD	0.0115011
	evm.TU.PTG009807L.24	TG7g03037	HD-ZIP	0.0353518
	evm.TU.PTG012393L.12	TG8g01896	GRAS	0.0357318
	evm.TU.PTG000759L.5	TG4g00392	Dof	0.0250691
	evm.TU.PTG004294L.18	TG1g02103	C2H2	0.0158253
	evm.TU.PTG001617L.6	TG9g00255	bHLH	0.0338264
TgMATE48	evm.TU.PTG031804L.2	TG5g03312	RAV	0.0198169
	evm.TU.PTG014650L.6	TG1g01793	G2-like	0.0241214
	evm.TU.PTG002000L.7	TG1g03584	bHLH	0.0122342
	evm.TU.PTG008829L.9	TG9g01406	HD-ZIP	0.0192257
TgMATE32	evm.TU.PTG017845L.5	TG10g02606	TALE	0.0103583
	evm.TU.PTG001436L.28	TG10g04205	ERF	0.0165365
	evm.TU.PTG003212L.8	TG8g04305	Dof	0.010842
	evm.TU.PTG007445L.5	TG11g01122	Dof	0.0328979
TgMATE3	evm.TU.PTG020791L.32	TG7g02779	AP2	0.0494509
	evm.TU.PTG003982L.23	TG8g02710	NF-X1	0.0381369
	evm.TU.PTG000981L.11	TG11g03041	NAC	0.0271246
	evm.TU.PTG002024L.4	TG8g00937	bZIP	0.0188305
TgMATE27	evm.TU.PTG011647L.15	TG8g02223	WRKY	0.0424112
	evm.TU.PTG004453L.37	TG8g02900	Trihelix	0.0149955
	evm.TU.PTG000682L.5	TG8g01905	WRKY	0.0171229
	evm.TU.PTG001617L.6	TG9g00255	bHLH	0.0128243
	evm.TU.PTG009519L.1	TG1g01219	NAC	0.0173047
	evm.TU.PTG003861L.18	TG8g02984	bHLH	0.0137797
	evm.TU.PTG010709L.25	TG9g01725	bHLH	0.0196365
	evm.TU.PTG009807L.24	TG7g03037	HD-ZIP	0.0657124
	evm.TU.PTG012393L.12	TG8g01896	GRAS	0.0125052
	evm.TU.PTG000759L.5	TG4g00392	Dof	0.0199037
	evm.TU.PTG004294L.18	TG1g02103	C2H2	0.0129034
TgMATE26	evm.TU.PTG011647L.15	TG8g02223	WRKY	0.028427
	evm.TU.PTG000682L.5	TG8g01905	WRKY	0.0178371
	evm.TU.PTG004453L.37	TG8g02900	Trihelix	0.0381074
	evm.TU.PTG010709L.25	TG9g01725	bHLH	0.0113888
	evm.TU.PTG012046L.6	TG4g00820	ERF	0.0134057
	evm.TU.PTG016474L.24	TG5g02481	NF-YC	0.0110489
	evm.TU.PTG001679L.12	TG1g03333	NAC	0.0230277
	evm.TU.PTG000310L.3	TG2g00771	NAC	0.0153485
	evm.TU.PTG009519L.1	TG1g01219	NAC	0.0215755
	evm.TU.PTG018818L.1	TG2g01326	MYB_related	0.0112936
	evm.TU.PTG001252L.1	TG11g03480	HSF	0.012708
	evm.TU.PTG009807L.24	TG7g03037	HD-ZIP	0.0443531
	evm.TU.PTG012393L.12	TG8g01896	GRAS	0.0316489
	evm.TU.PTG019964L.2	TG4g00672	ERF	0.0117131
	evm.TU.PTG000759L.5	TG4g00392	Dof	0.0377642
	evm.TU.PTG004294L.18	TG1g02103	C2H2	0.0315587
	evm.TU.PTG001617L.6	TG9g00255	bHLH	0.0309343
TgMATE2	evm.TU.PTG015627L.6	TG6g05080	ERF	0.021401
	evm.TU.PTG016833L.4	TG7g03890	HD-ZIP	0.0161466
	evm.TU.PTG004294L.18	TG1g02103	C2H2	0.0100255
	evm.TU.PTG000304L.6	TG10g00603	GATA	0.0208183
	evm.TU.PTG009807L.24	TG7g03037	HD-ZIP	0.0120699
	evm.TU.PTG011647L.15	TG8g02223	WRKY	0.0499709
	evm.TU.PTG000725L.65	TG9g03479	bZIP	0.0338805
	evm.TU.PTG000682L.5	TG8g01905	WRKY	0.0125541
	evm.TU.PTG009519L.1	TG1g01219	NAC	0.0325744
	evm.TU.PTG010709L.25	TG9g01725	bHLH	0.0205916
	evm.TU.PTG001908L.6	TG5g00171	NAC	0.010489
	evm.TU.PTG002830L.5	TG11g00124	MYB_related	0.0151935
	evm.TU.PTG004175L.30	TG2g03296	LBD	0.0146342
TgMATE12	evm.TU.PTG019509L.2	TG3g01791	WRKY	0.0411935
	evm.TU.PTG020337L.7	TG9g01497	WRKY	0.0341391
	evm.TU.PTG005404L.37	TG3g01394	Trihelix	0.012174
	evm.TU.PTG006557L.39	TG2g00443	TCP	0.0314515
	evm.TU.PTG000513L.53	TG4g03077	WRKY	0.026303
	evm.TU.PTG000166L.33	TG1g01226	NAC	0.0201293
	evm.TU.PTG025280L.2	TG11g03452	bZIP	0.0138679
	evm.TU.PTG008080L.4	TG1g01215	NAC	0.0361642
	evm.TU.PTG003578L.21	TG7g02387	MYB	0.0141656
	evm.TU.PTG000664L.1	TG9g02331	WRKY	0.0202446
	evm.TU.PTG005873L.5	TG9g02637	ERF	0.0161253
	evm.TU.PTG011912L.15	TG3g03075	ERF	0.0456747
	evm.TU.PTG007913L.1	TG2g01566	ERF	0.0146999
	evm.TU.PTG002146L.2	TG6g05622	LBD	0.0281252
	evm.TU.PTG008823L.12	TG8g00683	ERF	0.0156316
	evm.TU.PTG008499L.7	TG9g02330	WRKY	0.0260729
	evm.TU.PTG004648L.12	TG1g00007	Dof	0.0146246
	evm.TU.PTG013959L.9	TG4g02656	AP2	0.0157492
	evm.TU.PTG016474L.5	TG5g02474	NAC	0.037145
	evm.TU.PTG007367L.14	TG8g02412	MYB	0.0182693
	evm.TU.PTG007576L.29	TG2g01443	ERF	0.023195
	evm.TU.PTG020791L.38	TG7g02777	ERF	0.0171047
	evm.TU.PTG003656L.58	TG5g00373	ERF	0.0124359
	evm.TU.PTG003428L.19	TG8g01459	bZIP	0.0136717
TgMATE1	evm.TU.PTG005404L.37	TG3g01394	Trihelix	0.0125532
	evm.TU.PTG007367L.14	TG8g02412	MYB	0.0186938
	evm.TU.PTG020337L.7	TG9g01497	WRKY	0.0186277
	evm.TU.PTG003656L.58	TG5g00373	ERF	0.0112383
	evm.TU.PTG000513L.53	TG4g03077	WRKY	0.0144736
	evm.TU.PTG025280L.2	TG11g03452	bZIP	0.0149972
	evm.TU.PTG003578L.21	TG7g02387	MYB	0.0155951
	evm.TU.PTG011912L.15	TG3g03075	ERF	0.0186891
	evm.TU.PTG016474L.5	TG5g02474	NAC	0.0115295
	evm.TU.PTG020791L.38	TG7g02777	ERF	0.0130565
	evm.TU.PTG003428L.19	TG8g01459	bZIP	0.0158145
	evm.TU.PTG011000L.12	TG9g00205	bHLH	0.015338
